# Supplementary material for: Investigating NAC Transcription Factor Role in Redox Homeostasis in Solanum lycopersicum L.: Bioinformatics, Physiological and Expression Analysis under Drought Stress
Source: Plants (Basel). 2022 Oct 31;11(21):2930. doi: 10.3390/plants11212930 (PMC9654907; doi:10.3390/plants11212930)
Supplement: Supplementary file 1 [file plants-11-02930-s001.zip]

Archive with 1 entries (1 files):
- plants-1948338-supplementary.pdf
